# Supplementary material for: Potential Risk Factors Associated with Infection with Bovine Leukaemia Virus in Dairy and Beef Cattle in Taiwan
Source: Pathogens. 2021 Nov 29;10(12):1553. doi: 10.3390/pathogens10121553 (PMC8707763; doi:10.3390/pathogens10121553)
Supplement: Supplementary file 1 [file pathogens-10-01553-s001.zip]

Archive with 1 entries (1 files):
- pathogens-1410732-supplementary.pdf
